# Supplementary material for: The paralogues MAGOH and MAGOHB are oncogenic factors in high-grade gliomas and safeguard the splicing of cell division and cell cycle genes
Source: RNA Biol. 2023 Jun 9;20(1):311–22. doi: 10.1080/15476286.2023.2221511 (PMC10259345; doi:10.1080/15476286.2023.2221511)
Supplement: Supplemental Material [file KRNB_A_2221511_SM2481.zip]

Archive with 2 entries (2 files):
- Barreiro.et-al.SupplementaryData.pdf
- SupplementaryTables.Barreiro.pdf
